# Supplementary material for: Ceramide(d18:1/18:1)-NDUFA6 interaction inactivates respiratory complex I to attenuate oxidative-stress-driven pathogenesis in liver ischemia/reperfusion injury
Source: JCI Insight. 2025 Apr 17;10(10):e187083. doi: 10.1172/jci.insight.187083 (PMC12128967; doi:10.1172/jci.insight.187083)
Supplement: Supporting data values [file jciinsight-10-187083-s128.xlsx]

## Sheet: Figure 1
Fig. 1B
ALT	non-IRI																						IRI
Pre	10	26	10	15	52	37	19	10	28	39	29	24	40	76	42	37	17	15	35	16	11	14	11	25	20	14	12	19	36	8	22	14	19	21	20	55	131	27	21
POD1	51	64	71	25	211	49	70	34	144	297	290	49	80	198	243	129	24	42	267	73	101	104	40	469	131	306	305	80	403	165	175	779	133	719	146	123	488	157	164
POD3	32	56	63	18	135	47	42	28	188	160	40	34	145	97	96	100	102	19	292	60	149	70	30	223	84	142	445	79	248	109	236	298	184	413	137	114	352	340	297
POD5	16	39	14	146	42	21	74	92	28	28	73	50	65	14	140	31	74	39	51	47	39	49	19	113	52	63	222	40	123	41	111	215	74	180	79	84	142	136	102
Fig. 1C
AST	non-IRI																						IRI
Pre	16	26	16	22	30	29	20	20	23	32	41	46	41	71	32	109	22	33	33	34	17	16	17	21	19	23	17	28	24	12	25	22	23	19	18	33	55	33	25
POD1	94	69	86	33	135	50	75	57	158	355	159	89	51	192	156	227	134	50	101	137	338	97	230	46	420	128	382	218	97	248	150	176	229	133	228	182	180	411	407
POD3	36	35	39	25	52	33	38	28	163	112	156	59	23	160	77	92	58	34	145	132	107	39	91	20	77	41	83	191	50	69	49	117	93	84	137	72	106	131	92
POD5	18	25	21	130	31	28	73	41	70	47	27	83	30	29	27	54	52	35	20	43	38	50	25	31	25	26	34	20	31	17	51	74	23	30	35	60	55	95	56
Fig. 1D	non-IRI																						IRI
CER(d18:1/18:1)	0.09	0.09	0.11	0.06	0.1	0.12	0.04	0.2	0.06	0.13	0.18	0.14	0.16	0.29	0.22	0.14	0.24	0.26	0.09	0.09	0.16	0.1	0.06	0.11	0.04	0.06	0.06	0.07	0.04	0.02	0.06	0.03	0.11	0.07	0.11	0.04	0.18	0.08	0.05
Fig. 1E	non-IRI																						IRI
CER(d18:1/20:1)	0.25	0.23	0.11	0.17	0.29	0.2	0.05	0.18	0.09	0.05	0.09	0.09	0.16	0.49	0.23	0.31	0.18	0.23	0.23	0.33	0.21	0.19	0.13	0.01	0.08	0.03	0.09	0.02	0.12	0.07	0.1	0.13	0.08	0.22	0.11	0.03	0.17	0.09	0.08
Fig. 1F	non-IRI																						IRI
ACER3 mRNA	0.09	0.49	0.52	0.98	0.1	0.99	0.48	1.11	1.08	0.14	1.07	0.54	1.24	0.61	1.29	0.62	1.31	1.23	1.62	1.49	1.47	1.61	0.69	1.09	1.11	1.84	0.81	1.23	0.93	0.95	1.59	1.87	2.38	1.98	2.81	2.27	2.88	3.18	3.24
Fig. 1H	non-IRI										IRI
ACER3 protein	1.07	0.88	1.22	0.82	0.93	0.96	0.81	0.99	1.4	0.83	1	3.9	2.76	3.56	2.2	2.39	2.57	0.68	2.33	0.74
Fig. 1I	non-IRI						IRI
ACER3 Spots	0.83	1.03	0.96	0.92	1.17	0.89	2.89	2.19	3.27	3.12	1.78	2.21
Fig. 1L	sham				6h				24h
ACER3 protein	0.81	0.82	1.12	1.23	6.98	5.14	7.06	6.1	4.03	5.04	3.06	3.4
Fig. 1M	sham					6h					24h
ACER3 mRNA	1.12	0.88	1.39	0.78	1.14	1.87	2.33	3.32	2.01	2.53	2.34	1.84	1.91	1.41	1.66
Fig. 1O	sham					6h					24h
ACER3 Spots	0.89	0.72	0.82	0.83	0.76	1.65	1.74	1.48	1.76	1.62	1.22	1.34	1.2	0.94	1.04
Fig. 1P	sham					6h					24h
ACER3 Activity	1.11	1.21	1.14	1.32	1.73	2.71	3.15	3.05	3.13	3.12	2.21	2.01	1.59	1.94	2.36
Fig. 1R	sham			6h			24h
ACER3 protein	1.07	0.87	1.06	3.71	3.53	3.59	2.06	1.99	2.04

## Sheet: Figure 2
Fig.2A
ALT	Sham						I/R 6h						I/R 24h
Acer3+/+	58	59	74	50	56	40	5260	4180	3150	3410	4580	4900	1980	2520	2410	1510	2640	1520
Acer3-/-	52	80	40	60	100	130	1660	2560	2040	2900	2500	2650	1480	1120	1550	810	540	870
Fig.2B
AST	Sham						I/R 6h						I/R 24h
Acer3+/+	106	90	114	142	214	98	2310	4180	2370	3970	1820	2270	3810	2290	2430	3120	2630	2291
Acer3-/-	126	196	150	151	138	136	1330	2300	1329	1810	1400	1510	950	1960	1790	1390	1710	2030
Fig.2D
Nerotic area	Sham						I/R 6h						I/R 24h
Acer3+/+	0	0	0	0	0	0	11.81	10.94	13.98	8.27	14.93	10.81	31.32	30.31	40.12	24.13	32.12	38.12
Acer3-/-	0	0	0	0	0	0	7.95	5.07	5.44	6.21	2.97	5.41	11.32	8.12	15.13	16.45	20.51	19.79
Fig.2E
Il-6	Sham						I/R 6h						I/R 24h
Acer3+/+	1	1.22	0.82	0.83	1.1	1.23	15.83	9.83	11.92	8.37	13.82	10.29	13.04	12.68	11.51	5.98	7.21	7.56
Acer3-/-	1.05	0.81	1.18	0.96	0.79	0.82	3.45	2.85	1.91	3.89	2.58	1.67	0.64	0.35	0.68	1.46	1.53	1.42
Fig.2F
TNF-α	Sham						I/R 6h						I/R 24h
Acer3+/+	1	1.12	1.11	1.1	0.89	0.93	10.39	7.54	11.36	9.88	8.76	7.39	8.45	8.94	5.42	8.54	6.54	5.46
Acer3-/-	0.89	0.99	0.9	0.88	1.22	1	2.45	1.98	3.18	1.73	2.06	4.87	1.24	2.55	1.6	1.89	2.04	2.2
Fig.2G
Ly6G	Sham						I/R 6h						I/R 24h
Acer3+/+	0.89	0.93	1.12	1.16	1	1.11	11.16	10.12	7.89	8.92	14.29	9.65	9.52	12.51	6.68	8.61	12.54	9.24
Acer3-/-	1.04	1	0.88	1.02	1.01	1.21	6.29	4.19	3.79	2.99	4.28	3.61	3.64	2.35	3.68	2.76	3.54	4.54
Fig.2H
Mpo	Sham						I/R 6h						I/R 24h
Acer3+/+	0.87	1	1.02	1.06	0.82	1.04	10.17	7.27	8.94	12.04	8.21	9.06	8.12	7.51	5.66	8.67	9.54	6.24
Acer3-/-	0.94	1.01	0.78	1.22	1.02	1	3.92	4.78	5.27	3.18	4.04	6.92	2.64	4.35	2.68	3.76	2.54	3.54
Fig.2J
CER(d18:1/18:1)	Sham						I/R 6h
Acer3+/+	0.07	0.13	0.15	0.17	0.14	0.06	0.01	0.02	0.05	0.05	0.07	0.01
Acer3-/-	0.21	0.41	0.38	0.35	0.34	0.37	0.33	0.54	0.42	0.4	0.32	0.51
Fig.2K
CER		Acer3+/+						Acer3-/-
16:0	Sham	1.19	1.07	0.84	0.83	1.31	0.77	1.36	1.01	1.43	1.28	0.85	0.84
	I/R 6h	1.07	0.98	1.25	1.09	1.28	1.02	0.71	1.21	0.75	1.16	1.03	1.2
18:0	Sham	0.85	1.42	1.06	1	0.6	1.06	1.05	0.89	0.76	0.6	0.94	0.88
	I/R 6h	1.26	0.98	0.96	1.09	0.73	0.64	0.81	0.35	0.83	0.55	0.8	0.67
20:0	Sham	0.92	1.33	0.97	0.78	1.31	0.69	1.01	0.94	1	1.14	1.38	1.64
	I/R 6h	2.21	1.05	1.3	1.75	1.51	1.6	1.78	1.54	1.93	2	1.84	1.24
22:0	Sham	0.91	1.19	1.01	0.72	1.16	1.02	0.86	0.95	0.97	1.1	1.84	1.99
	I/R 6h	1.81	1.29	1.22	2	2.23	1.78	2.29	2.1	1.93	1.54	1.53	1.74
24:0	Sham	0.93	1.32	0.87	0.74	1.23	0.9	0.98	1.21	1.07	1.26	1.28	1.18
	I/R 6h	1.98	1.47	1.48	1.34	1.87	1.55	1.54	1.18	1.44	1.58	1.76	1.59
26:0	Sham	0.96	1.32	0.9	0.72	1.2	0.9	1.11	1.29	1.22	1.05	0.86	1.08
	I/R 6h	1.95	1.38	1.57	0.85	1.44	0.88	1.39	1.5	1.34	1	1.71	1.06
20:1	Sham	1.08	1.16	0.77	1.02	1.24	0.73	1.31	1.87	1.45	1.61	1.06	1.29
	I/R 6h	1.56	0.98	1.01	1.09	1.26	0.79	1.32	1.13	1.12	1.62	0.83	0.99
22:1	Sham	0.96	1.38	0.74	0.76	1.16	0.99	1.14	1.34	1.09	1.14	0.97	1.13
	I/R 6h	1.87	1.27	1.3	1.59	1.68	1.17	0.68	1.91	2.01	1.24	1.53	1.85
24:1	Sham	1.06	1.24	0.9	0.8	0	1.01	0.96	1.1	1.07	1.24	0.86	1.08
	I/R 6h	1.58	1.1	1.47	1.69	1.31	0	1.29	1.57	1.44	1.3	1.33	1.62
Total	Sham	1.07	1.34	0.97	0.83	0.77	1.02	1.05	1.2	1.15	1.31	1.24	1.33
	I/R 6h	1.86	1.35	1.52	1.69	1.76	1.62	1.58	1.6	1.59	1.54	1.61	1.71
SPH	Sham	1.27	0.68	0.95	0.97	0.85	1.28	1.28	1.22	1.37	1.41	1.13	1.25
	I/R 6h	0.99	1.25	1.14	1.4	1.28	1.12	1.29	1.16	0.88	1.07	0.8	0.87
S1P	Sham	1.47	0.93	0.4	0.9	1.06	1.25	1.87	1.62	1.45	1.91	1.37	1.44
	I/R 6h	1.02	2.46	1.57	0.81	2.77	1.76	0.98	1.26	0.95	1.92	2.4	1.68

## Sheet: Figure 3
Fig.3B	Vehicle			CER(d18:1/18:1)
CER(d18:1/18:1)	0.09	0.08	0.12	11.89	14.57	19.13
Fig.3C	Vehicle			CER(d18:1/18:1)
16:0	37.92	25.88	28.63	26.37	34.68	27.63
18:0	3.43	1.13	2.85	3.33	5.94	2.05
20:0	17.4	9.14	10.98	13.78	15.89	6.87
22:0	121.26	127.77	89.61	140.35	62.59	72.42
24:0	151.52	110.94	144.22	156.66	151.39	116.31
26:0	1.15	1.13	0.92	1.3	1.18	1.29
20:1	0.17	0.93	0.1	0.11	0.19	0.18
22:1	10.87	13.9	7.66	17.68	9.9	8.7
24:1	272.78	136.72	211.59	209.67	129.56	150.34
26:1	1.8	1.6	1.43	1.04	1.9	1.14
Total	618.95	429.58	498.55	595.71	425.08	424.2
Fig.3D
ALT	Sham						I/R 6h						I/R 24h
Vehicle	32	39	25	29	31	33	426	521	512	442	528	590	211	253	243	251	165	162
CER(d18:1/18:1)	34	42	27	31	35	45	164	126	144	241	252	264	128	66	152	67	76	72
Fig.3E
AST	Sham						I/R 6h						I/R 24h
Vehicle	43	46	47	81	98	59	193	318	437	297	282	197	281	329	143	212	263	229
CER(d18:1/18:1)	53	58	94	95	59	57	123	130	133	101	102	100	94	96	79	60	71	103
Fig.3G
Nerotic areas	Sham						I/R 6h						I/R 24h
Vehicle	0	0	0	0	0	0	13.35	18.21	11.51	11.26	9.66	9.2	35.1	40.31	50.11	33.14	32.12	26.12
CER(d18:1/18:1)	0	0	0	0	0	0	2.97	3.9	2.81	4.97	2.96	1.87	2.12	8.31	3.1	5.12	4.44	12.12
Fig.3H
Il-6	Sham					I/R 6h					I/R 24h
Vehicle	1	1.12	0.92	0.82	1.22	16.53	12.23	9.88	13.29	13.98	12.24	14.18	7.51	6.98	8.61
CER(d18:1/18:1)	0.93	1.05	1.21	0.88	0.94	3.22	4.39	2.2	5.65	2.95	1.56	1.64	1.35	0.68	1.01
Fig.3I
TNF-a	Sham					I/R 6h					I/R 24h
Vehicle	1	1.21	0.91	0.98	0.88	10.23	9.83	11.9	7.68	8.99	7.45	8.43	5.42	7.54	8.54
CER(d18:1/18:1)	0.92	1.09	1.08	1.01	0.89	3.42	2.7	1.99	2.53	4.18	1.47	2.27	2.52	2.6	1.88
Fig.3J
Ly6G	Sham					I/R 6h					I/R 24h
Vehicle	1	1.01	0.94	0.92	1.26	10.23	9.09	13.94	8.9	10.99	8.24	10.28	8.51	5.68	12.61
CER(d18:1/18:1)	0.92	1.15	1.11	0.98	0.93	4.55	4.9	3.85	2.77	3.78	2.54	2.64	3.35	2.68	1.76
Fig.3K
Mpo	Sham					I/R 6h					I/R 24h
Vehicle	1	1.23	1.24	0.82	0.76	8.92	7.65	10.25	9.46	7.34	7.24	9.08	6.51	7.68	8.61
CER(d18:1/18:1)	1.02	1.05	1.01	0.94	0.91	2.45	3.01	2.13	1.9	4.09	1.54	1.64	1.15	3.67	1.26

## Sheet: Figure 4
Fig. 4H	CTR Vector Veh			CTR Vector C18:1			NDUFA6 Veh			NDUFA6 C18:1
CER(d18:1/18:1)	2.23	1.96	2.13	1.95	2.99	2.5	213.6	173.42	151.11	203.6	195.42	196.73
Fig. 4I
CER(d18:1)	CTR Vector Veh			CTR Vector C18:1			NDUFA6 Veh			NDUFA6 C18:1
16:0	105.03	101.31	104.89	125.38	121.13	124.62	94.52	105.17	117.82	95.26	95.59	96.17
18:0	64.02	62.93	63.08	60.19	56.38	59.12	50.37	54.64	55.29	50.58	50.89	51.63
20:0	82.59	82.99	84.72	75.42	73.38	77.01	63.12	69.13	70	61.54	61.99	64.7
22:0	435.89	423.27	438.61	407.25	400.85	418.22	334.84	372.9	370.09	319.07	319.41	338.84
24:0	1724.02	1721.72	1802.68	1841.74	1793.03	1852	1820.92	1559.29	1846.98	1998.03	1876.94	1450.13
26:0	34.49	34.13	36.08	36.02	34.73	35.12	27.3	30.96	29.94	28.41	27.56	29.56
20:1	25.68	24.97	25.47	23.23	23.93	24.36	19.9	22.32	21.8	21.58	20.54	22.4
22:1	126.75	126.61	135.03	122.41	124.61	130.43	107.21	113.41	110.89	100.91	105.81	105.93
24:1	1891.19	1835.22	1921.2	1777.74	1754.46	1810.45	1484.76	1937.35	1638.86	1884.76	1687.8	1496.45
26:1	98.19	96.99	101.67	96.3	92.99	96.13	74.3	82.15	81.25	74.33	72.95	76.27
Fig. 4K
CER(d18:1)	CTR Vector Veh			CTR Vector C18:1			NDUFA6 Veh			NDUFA6 C18:1
16:0	0.07	0.17	0	0	0.03	0.2	0	0	0	0	0	0
18:0	0	0.13667	0	0	0	0	0	0	0	0	0	0
20:0	0.113333	0.023333	0	0	0	0	0	0	0	0	0	0
22:0	0	0	0.196667	0	0	0	0	0	0	0	0	0
24:0	0	0	0.16	0	0	0	0	0	0	0	0	0
26:0	0	0.033333	0.133333	0	0	0	0	0	0	0	0	0
18:1	0	0.043333	0	1.01333	0.893333	1.04333	1.05333	1.67333	0	101.393	96.7333	102.873
20:1	0	0.033333	0.033333	0.033333	0.033333	0.013333	0.033333	0.033333	0	0	0	0
22:1	0.01	0	0.17	4.46	4.02	4.68	0	0.01	0	0	0	0
24:1	0	0.07333	0	0.173333	0.193333	0.353333	0	0.063333	0.183333	0	0	0
26:1	0.006667	0.006667	0	0.006667	0	0	0	0	0	0	0	0

## Sheet: Figure 5
Fig. 5C
CER(d18:1/18:1)	Sham			I/R 6h
Acer3+/+	0.81	1.04	0.93	5.23	3.97	4.68
Acer3-/-	0.59	0.76	0.61	3.17	2.78	3.95
Fig. 5D
CER(d18:1/18:1)	Sham			I/R 6h
Acer3+/+	0.61	0.54	0.43	2.45	1.78	2.29
Acer3-/-	0.31	0.46	0.29	1.51	1.79	1.36
Fig. 5E
CER(d18:1/18:1)	Sham			I/R 6h
Acer3+/+	0.67	0.83	0.91	9.26	8.18	8.34
Acer3-/-	0.64	0.49	0.57	9.02	8.33	7.59
Fig. 5F
CER(d18:1/18:1)ER	Sham			I/R 6h
vehicle	0.85	0.92	0.81	3.74	3.72	4.14
CER(d18:1/18:1	0.62	0.55	0.33	8.11	8.24	9.25
Fig. 5G
Nduf6	Sham					I/R 6h
Acer3+/+	0.83	0.93	0.82	1.11	1.38	0.98	0.97	0.7	1.2	1.31
Acer3-/-	1.15	0.9	1.17	1.23	1.22	0.84	0.95	1.05	1.06	1.07
Fig. 5H
Nduf6	Sham					I/R 6h
vehicle	1.01	0.94	0.93	1.21	1.38	1.08	1.07	0.8	0.9	1.2
CER(d18:1/18:1	1.35	1.52	1.07	0.83	0.92	0.84	1.15	1.34	1.05	0.77
Fig. 5J
Nduf6 Protein	Sham			I/R 6h
Acer3+/+	1.15	1	0.86	1.01	0.91	1.04
Acer3-/-	1.17	0.95	1.11	0.84	0.98	1.2
Fig. 5L
vehicle	1.17	1.49	0.68	0.8
CER(d18:1/18:1)	0.71	0.91	1.14	0.7
Fig. 5M
RC-I in MT	Acer3+/++ Sham				Acer3+/++ I/R 6h				Acer3-/-+ Sham				Acer3-/-+ I/R 6h
0:00:00	1	1	1	1	1	1	1	1	1	1	1	1	1	1	1	1
0:00:30	0.72	0.68	0.74	0.76	0.68	0.61	0.68	0.68	0.83	0.9	0.78	0.89	0.95	0.91	0.8	0.95
0:01:00	0.64	0.67	0.69	0.69	0.59	0.55	0.63	0.64	0.76	0.84	0.73	0.84	0.89	0.85	0.75	0.9
0:01:30	0.58	0.56	0.64	0.65	0.53	0.53	0.58	0.59	0.71	0.79	0.7	0.79	0.84	0.81	0.72	0.86
0:01:59	0.53	0.52	0.61	0.61	0.47	0.48	0.55	0.56	0.68	0.74	0.67	0.75	0.8	0.76	0.7	0.82
0:02:29	0.48	0.48	0.58	0.58	0.42	0.43	0.51	0.53	0.64	0.7	0.64	0.72	0.74	0.71	0.67	0.78
0:02:59	0.44	0.45	0.54	0.55	0.37	0.39	0.48	0.5	0.61	0.67	0.62	0.68	0.7	0.66	0.65	0.75
0:03:29	0.39	0.41	0.51	0.52	0.32	0.33	0.45	0.47	0.59	0.64	0.58	0.64	0.65	0.62	0.62	0.71
0:03:59	0.35	0.38	0.48	0.49	0.28	0.29	0.41	0.44	0.59	0.62	0.57	0.6	0.61	0.58	0.6	0.68
0:04:29	0.32	0.35	0.45	0.46	0.24	0.26	0.39	0.41	0.59	0.61	0.54	0.57	0.57	0.54	0.57	0.65
0:04:58	0.29	0.32	0.42	0.43	0.21	0.22	0.36	0.38	0.6	0.62	0.53	0.53	0.53	0.5	0.55	0.61
Fig. 5N
RC-I in MT	Vehicle+ Sham				Vehicle+ I/R 6h				CER(d18:1/18:1)+ Sham				CER(d18:1/18:1)+ I/R 6h
0:00:00	1	1	1	1	1	1	1	1	1	1	1	1	1	1	1	1
0:00:30	0.68	0.77	0.72	0.71	0.6	0.65	0.66	0.71	0.82	0.91	0.81	0.88	0.85	0.83	0.82	0.92
0:01:00	0.63	0.69	0.68	0.65	0.58	0.63	0.63	0.64	0.83	0.82	0.87	0.84	0.89	0.83	0.85	0.81
0:01:30	0.56	0.62	0.63	0.63	0.51	0.56	0.53	0.59	0.72	0.73	0.68	0.73	0.83	0.82	0.76	0.81
0:01:59	0.55	0.53	0.62	0.59	0.46	0.52	0.48	0.51	0.62	0.71	0.62	0.77	0.81	0.73	0.71	0.8
0:02:29	0.48	0.49	0.59	0.52	0.41	0.45	0.39	0.49	0.74	0.71	0.63	0.71	0.72	0.69	0.68	0.71
0:02:59	0.41	0.41	0.5	0.48	0.38	0.41	0.33	0.4	0.68	0.61	0.65	0.58	0.72	0.56	0.61	0.72
0:03:29	0.36	0.39	0.41	0.44	0.34	0.39	0.31	0.33	0.51	0.62	0.55	0.67	0.61	0.62	0.59	0.73
0:03:59	0.31	0.37	0.39	0.41	0.28	0.35	0.29	0.31	0.5	0.58	0.51	0.6	0.53	0.57	0.54	0.67
0:04:29	0.3	0.35	0.33	0.33	0.22	0.31	0.25	0.29	0.44	0.54	0.49	0.5	0.41	0.51	0.47	0.56
0:04:58	0.22	0.31	0.29	0.29	0.19	0.29	0.22	0.22	0.41	0.48	0.43	0.43	0.39	0.49	0.45	0.55
Fig. 5O
RC-I in MT	Vehicle			CER(d18:1/18:1) 1nM			CER(d18:1/18:1) 10nM			CER(d18:1/18:1) 50nM
0:00:00	1	1	1	1	1	1	1	1	1	1	1	1
0:00:36	0.71	0.68	0.65	0.79	0.71	0.74	0.79	0.78	0.81	0.91	0.9	0.9
0:01:11	0.63	0.61	0.63	0.75	0.68	0.68	0.73	0.73	0.75	0.89	0.85	0.83
0:01:47	0.55	0.59	0.56	0.69	0.64	0.63	0.68	0.69	0.7	0.83	0.81	0.78
0:02:23	0.51	0.54	0.53	0.64	0.59	0.57	0.66	0.65	0.64	0.79	0.77	0.73
0:02:58	0.49	0.5	0.46	0.59	0.55	0.52	0.61	0.59	0.58	0.73	0.71	0.69
0:03:34	0.43	0.46	0.4	0.53	0.5	0.47	0.59	0.51	0.53	0.69	0.66	0.61
0:04:10	0.39	0.38	0.34	0.49	0.46	0.42	0.54	0.49	0.47	0.64	0.63	0.59
0:04:45	0.34	0.37	0.29	0.44	0.42	0.38	0.49	0.44	0.42	0.6	0.59	0.54
Fig. 5P
RC-I in MT	Vehicle			CER(d18:1/18:1) 1nM			CER(d18:1/18:1) 10nM			CER(d18:1/18:1) 50nM
0:00:00	1	1	1	1	1	1	1	1	1	1	1	1
0:00:36	0.71	0.73	0.69	0.72	0.71	0.69	0.78	0.76	0.83	0.81	0.86	0.88
0:01:11	0.67	0.68	0.63	0.75	0.68	0.64	0.73	0.73	0.78	0.77	0.81	0.82
0:01:47	0.63	0.62	0.56	0.71	0.63	0.6	0.68	0.69	0.71	0.73	0.77	0.79
0:02:23	0.59	0.58	0.53	0.68	0.53	0.55	0.66	0.63	0.64	0.69	0.75	0.72
0:02:58	0.55	0.53	0.48	0.62	0.51	0.51	0.63	0.59	0.58	0.65	0.71	0.67
0:03:34	0.53	0.49	0.43	0.58	0.48	0.46	0.59	0.56	0.53	0.63	0.69	0.62
0:04:10	0.5	0.44	0.39	0.52	0.43	0.41	0.54	0.51	0.49	0.6	0.66	0.61
0:04:45	0.48	0.39	0.33	0.49	0.41	0.33	0.5	0.44	0.48	0.59	0.62	0.56

## Sheet: Figure 6
Fig. 6B
DHE	Sham					I/R 6h
Acer3+/+	0.88	0.99	0.98	1.2	0.94	0.68	0.79	0.49	0.1	0.11
Acer3-/-	4.75	5.7	2.82	4.71	5.14	2.48	2.01	1.54	1.93	2.15
Fig. 6C
MitoSOX	Sham					I/R 6h
Acer3+/+	0.89	0.98	1.05	1.19	0.99	0.71	0.85	0.49	0.57	0.81
Acer3-/-	7.34	6.8	5.16	4.07	7.59	1.96	2.15	1.95	3.09	1.99
Fig. 6D
H2O2	Sham					I/R 6h
Acer3+/+	4.29	4.24	3.59	4.45	4.9	2.61	3.14	3.11	3.144	3.456
Acer3-/-	6.61	6.57	7.65	7.56	7.94	5.34	4.14	4.59	5.35	4.96
Fig. 6F
DHE	Sham					I/R 6h
Vehicle	1.13	0.84	1.04	1.12	0.86	0.23	0.42	0.32	0.17	0.38
CER(d18:1/18:1)	7.39	6.5	8.37	7.54	4.99	2.62	2.36	3.01	2.04	4.22
Fig. 6G
MitoSOX	Sham					I/R 6h
Vehicle	1.1	0.88	1.11	1.19	1.02	0.87	0.54	0.99	0.52	0.37
CER(d18:1/18:1)	7.3	5.86	4.65	4.14	3.3	2.77	2.62	2.86	2.18	2.06
Fig. 6H
H2O2	Sham					I/R 6h
Vehicle	3.29	3.24	4.59	3.45	3.9	2.67	3.12	2.86	3.11	3.42
CER(d18:1/18:1)	5.67	6.58	7.65	6.56	5.94	3.34	4.11	4.58	4.35	3.96

## Sheet: Figure 7
Fig. 7A	shCON					shNdufa6
Ndufa6	1.01	0.95	1.04	0.88	1.27	0.42	0.39	0.37	0.36	0.29
Fig. 7B	shCON					shNdufa6
Ndufa6	0.95	0.91	0.83	1.12	1.19	0.47	0.39	0.34	0.59	0.67
Fig. 7E	Acer3-/-+shCON			Acer3-/-+shNdufa6			CER-treated+shCON			CER-treated+shNdufa6
Ndufa6 protein	1.02	0.91	1.07	0.71	0.55	0.57	1.05	1.01	0.94	0.16	0.22	0.38
Fig. 7F	shCON					shNdufa6
ALT	989	1098	1214	1262	1419	1652	2317	2399	2476	2492
AST	1238	1291	1305	1357	1967	2712	2731	2894	3275	3574
Fig. 7H	shCON						shNdufa6
Nerotic areas	11.51	11.14	13.27	14.15	22.53	21.73	45.69	35.7	33.65	49.36	29.36	33.7
Fig. 7J	shCON				shNdufa6
Ly6g	0.7	1.01	0.99	0.96	1.12	2.06	2.53	1.66
Mpo	1.15	0.83	1.08	0.97	1.53	1.88	2.92	2.66
Il-6	0.86	0.65	1.18	1.14	2.71	2.5	3.4	3.72
Fig. 7K	shCON					shNdufa6
ALT	983	1017	1095	1146	1361	1527	2367	2374	2577	2701
AST	1034	1093	1134	1201	1438	2015	2932	3197	3243	3417
Fig. 7M	shCON						shNdufa6
Nerotic areas	12.11	21.14	15.36	21.13	16.33	11.74	35.49	35.13	31.64	39.36	31.11	26.31
Fig. 7O	shCON				shNdufa6
Ly6g	0.91	0.92	1.13	1.06	2.13	2.26	1.93	1.56
Mpo	1.04	0.82	1.18	1.16	2.33	2.18	2.12	1.96
Il-6	0.96	1.15	1.27	1.05	1.7	3.5	3.2	2.72
Fig. 7R	shCON					shNdufa6
ROS	1.44	1.05	1.54	1.13	1.24	3.74	2.2	3.22	3.21	4.14
Fig. 7S	shCON					shNdufa6
H2O2	4.21	5.11	4.45	5.15	5.12	5.62	7.17	7.15	6.16	6.14
Fig. 7U	shCON					shNdufa6
ROS	1.42	2.11	2.54	1.73	2.01	3.15	5.21	3.12	3.71	4.14
Fig. 7V	shCON					shNdufa6
H2O2	4.21	3.21	4.68	3.32	3.91	6.17	5.18	7.25	4.56	5.14

## Sheet: Figure S1
Fig.S1A	non-I/R																						I/R
CER(d18:1/16:0)	5.28	13.85	15.04	6.85	5.97	9.68	5.29	17.34	6.15	9.42	5.34	11.35	11.34	9.18	5.33	6.35	12.36	14.36	5.39	4.94	21.4	14.37	4.05	7.43	4.65	7.83	7.68	5.35	8.77	6.54	7.57	9.84	16.92	6.46	7.75	4.51	8.97	6.75	5.69
Fig.S1B	non-I/R																						I/R
CER(d18:1/18:0)	4.4	7.6	6.53	3.1	5.56	5.45	3.79	6.66	2.51	3.11	3.94	7.56	6.33	3.77	2.59	7.32	6.32	4.24	5.71	3.13	4.17	5.24	3.95	3.71	3.38	6.76	4.78	3.99	5.09	5.16	4.58	4.01	7.87	6.96	4.92	7.45	3.03	5.77	4.48
Fig.S1C	non-I/R																						I/R
CER(d18:1/20:0)	4.13	9.54	6.14	3.33	5.94	3.96	3.2	3.91	4.32	4.83	6.71	2.54	7.06	5.99	3.99	13.25	8.27	6.32	2.37	3.9	4.26	4.56	5.02	3.45	5.21	8.13	5.12	4.27	5.18	5.06	5.19	3.98	8.11	5.93	6.05	8.12	3.73	4.58	4.39
Fig.S1D	non-I/R																						I/R
CER(d18:1/22:0)	17.11	33.48	21.97	11.3	25.28	14.6	18.22	14.46	21.33	34.61	9.23	34.37	10.24	8.21	13.52	20.36	22.32	22.78	32.02	26.81	17.29	14.29	19.48	18.2	25.58	37.83	16.74	16.61	20.42	18.4	22.36	17.26	35.37	32.86	27.9	29.07	16.59	18.56	18.08
Fig.S1E	non-I/R																						I/R
CER(d18:1/24:0)	32.4	58.08	35.84	20.99	50.24	25.59	61.45	24.87	40.58	65.59	22.75	68.36	34.37	23.99	35.37	51.24	45	45.33	41.32	37.29	41.39	48.28	43.62	36.83	55.33	85.95	45.8	32.18	50.69	31.14	47.96	30.04	90.26	49.08	67.17	60.95	40.88	32.8	33.77
Fig.S1F	non-I/R																						I/R
CER(d18:1/26:0)	0.23	0.65	0.39	0.04	0.44	0.24	0.56	0.07	0.26	0.43	0.01	0.37	0.24	0.19	0.28	0.35	0.41	0.24	0.16	0.21	0.17	0.28	0.42	0.04	0.41	0.81	0.47	0.23	0.27	0.31	0.36	0.25	0.69	0.2	0.45	0.38	0.4	0.15	0.24
Fig.S1G	non-I/R																						I/R
CER(d18:1/22:1)	2.18	2.25	1.5	0.96	2.98	1.67	1.19	1.68	1.29	2.33	3.01	1.25	0.9	1.24	2.23	2.56	1.28	1.99	2.01	1.23	1.9	2.11	1.6	0.91	1.23	1.15	0.47	1.51	0.72	1.86	1.27	1.37	1.4	1.38	2.96	1.42	0.66	1.58	0.99
Fig.S1H	non-I/R																						I/R
CER(d18:1/24:1)	12.07	16.36	26.69	11.61	18.08	16.28	14.25	15.31	12.3	18.93	23.36	18.32	20.35	22.32	18.35	13.58	11.02	10.24	18.33	21.35	17.22	16.15	15.11	10.16	14.95	19.47	22.9	12.63	15.22	18.94	15.21	14.2	24.3	12.53	19.81	23.05	12.9	12.73	13.54
Fig.S1I	non-I/R																						I/R
CER(d18:1/26:1)	0.11	0.43	0.56	0.02	0.22	0.2	0.24	0.03	0.09	0.57	0.19	0.12	0.23	0.07	0.85	0.24	0.21	0.31	0.3	0.55	0.13	0.22	0.21	0.05	0.16	0.23	0.28	0.12	0.18	0.26	0.17	0.1	0.42	0.06	0.27	0.26	0.22	0.23	0.14
Fig.S1J	non-I/R																						I/R
Total	78.25	142.55	114.89	58.44	115.09	78	108.29	84.71	88.99	139.99	74.82	144.45	91.37	75.73	82.98	115.71	107.63	106.28	107.93	107.9	89.29	102.1	65.95	85.96	99.62	145.46	74.74	83.86	96.67	87.36	103.95	86.17	146.06	142.6	132.28	133.72	110.77	82.17	91.78
Fig.S1K	non-I/R																						I/R
Sph	7.34	3.99	4.47	7.24	9.63	6.36	4.42	6.73	7.71	5.24	3.62	3.13	4.4	7.56	6.32	4.24	3.3	3.66	7.03	6.28	5.29	6.88	5.98	1.53	4.57	4.59	7.65	3.46	4.09	10.78	5.99	13.58	4.23	3.96	14.53	9	3.82	9.32	7.07
Fig.S1L	non-I/R																						I/R
S1p	0.021	0.016	0.015	0.033	0.017	0.028	0.027	0.031	0.018	0.013	0.015	0.02	0.06	0.016	0.03	0.019	0.026	0.015	0.024	0.017	0.02	0.018	0.024	0.014	0.021	0.022	0.017	0.042	0.025	0.015	0.024	0.017	0.022	0.015	0.029	0.033	0.035	0.015	0.014

## Sheet: Figure S2
Fig. S2A
ALT	Sham				I/R 6h				I/R 24h
Acer3+/+	43	59	62	44	4929	3784	2849	3193	2093	1783	2138	1518
Acer3-/-	39	51	48	42	2103	1762	1526	2391	1029	893	1374	1005
Fig. S2B
AST	Sham				I/R 6h				I/R 24h
Acer3+/+	98	103	87	116	3183	2739	2193	3019	2148	1853	1983	1472
Acer3-/-	78	105	121	95	1734	1183	2013	1294	847	948	1128	1424
Fig. S2D
Nerotic areas	Sham				I/R 6h				I/R 24h
Acer3+/+	0	0	0	0	11.34	10.19	15.27	11.78	31.94	36.49	28.12	30.28
Acer3-/-	0	0	0	0	8.39	5.28	9.74	7.11	15.29	19.72	13.37	16.33
Fig. S2E
Il-6	Sham				I/R 6h				I/R 24h
Acer3+/+	0.94	0.79	1.07	1.26	17.33	18.57	18.44	22.39	8.25	6.99	10.74	9.42
Acer3-/-	0.83	0.73	0.76	1.85	3.02	3.75	4.21	2.94	3.28	1.91	1.94	3.9
Fig. S2F
TNF-α	Sham				I/R 6h				I/R 24h
Acer3+/+	0.9	1.48	0.84	0.91	9.32	8.11	9.92	6.02	4.44	7.52	5.78	5.06
Acer3-/-	1.02	0.76	1.08	1.25	2.46	3.05	3.68	2.75	3.53	2.06	2.08	2.1
Fig. S2G
Ly6G	Sham				I/R 6h				I/R 24h
Acer3+/+	0.99	0.95	0.93	1.14	9	10.34	11.79	7.16	8.57	7.26	11.16	9.78
Acer3-/-	1.3	1.12	0.86	1.1	5.1	5.9	7.11	5.31	4.2	3.97	4.03	2.33
Fig. S2H
Mpo	Sham				I/R 6h				I/R 24h
Acer3+/+	1.27	1.13	0.84	0.85	9.32	10.7	12.21	9.13	7.21	7.52	10.41	8.22
Acer3-/-	1.35	1.16	0.9	1.14	4.59	7.01	5.21	4.47	4.35	4.72	3.39	2.41

## Sheet: Figure S3
Fig. S3C
Acer3	Sham				I/R 6h				I/R 24h
Acer3fl/fl	1.18	0.98	0.88	1.04	1.59	1.79	1.43	1.94	1.44	1.28	1.4	1.53
Acer3Δhep	0.35	0.28	0.3	0.21	0.32	0.41	0.29	0.33	0.27	0.22	0.32	0.26
Fig. S3D
ALT	Sham				I/R 6h				I/R 24h
Acer3fl/fl	41	64	59	52	4729	2893	3471	4038	2038	1482	2748	1948
Acer3Δhep	52	67	71	47	2839	2173	2393	3029	1547	1038	1273	982
Fig. S3E
AST	Sham				I/R 6h				I/R 24h
Acer3fl/fl	67	78	81	69	2839	1930	2748	3812	2189	2930	1873	3284
Acer3Δhep	72	84	95	63	1368	1482	1039	1838	1649	837	1274	1183
Fig. S3G
Nerotic areas	Sham				I/R 6h				I/R 24h
Acer3fl/fl	0	0	0	0	11.34	13.29	10.67	14.12	34.18	40.65	29.63	33.73
Acer3Δhep	0	0	0	0	8.38	9.12	7.56	7.02	18.43	13.39	20.87	21.35
Fig. S3H
Il-6	Sham				I/R 6h				I/R 24h
Acer3fl/fl	1.41	0.75	0.89	1.07	13.69	10.37	9.61	9.35	5.8	6.99	8.66	9.03
Acer3Δhep	1.02	1.8	0.71	0.76	5.26	6.08	5.56	3.67	4.24	4.58	3.42	3.69
Fig. S3I
TNF-α	Sham				I/R 6h				I/R 24h
Acer3fl/fl	1.09	0.82	0.97	1.16	7.46	11.31	6.02	8.88	6.32	7.62	6.23	9.85
Acer3Δhep	1.11	1.71	0.96	0.81	2.87	3.32	4.29	4	2.31	2.5	1.87	2.01
Fig. S3J
Ly6G	Sham				I/R 6h				I/R 24h
Acer3fl/fl	0.93	0.92	1.08	1.07	9.67	13.69	11.84	8.72	10.09	7.49	8.66	9.68
Acer3Δhep	1.09	1.19	1.01	1.31	4.27	5.3	6.39	5.96	4.55	4.91	3.67	3.96
Fig. S3K
Mpo	Sham				I/R 6h				I/R 24h
Acer3fl/fl	1.09	0.76	0.97	1.25	9.85	11.31	8.51	13.45	8.34	6.19	7.16	10.56
Acer3Δhep	0.9	0.98	0.84	1.08	6.15	4.38	5.28	6.06	3.76	4.06	3.03	4.63

[truncated: 2 more sheets: Figure S4, Figure S6]
